# Supplementary material for: Species diversity and phylogeography of the Australoheros autrani group (Teleostei, Cichlidae) in eastern Brazil
Source: Ichthyol Res. 2022 Sep 27;70(3):378–85. doi: 10.1007/s10228-022-00888-9 (PMC10293369; doi:10.1007/s10228-022-00888-9)
Supplement: Supplementary file 2 — Supplementary file2 ESM S2 Results from the mismatch analyses (XLSX 15 KB) [file 10228_2022_888_MOESM2_ESM.xlsx]

## Sheet: Stats
Statistic	Net replicates	Mean	Median	0.05	0.95	0.025	0.975	0.005	0.995	0.0005	0.9995	Obs	P(Sim<=Obs)
WS_barbosae
Tajima's D, TD	287	0.0392542	-0.174717	-1.1624	1.54211	-1.17515	1.55373	-1.51481	1.82813	n.a.	n.a.	-1.1624	0.226481
Ramos-Onsins and Rozas's R2	287	0.176568	0.191558	0.0865801	0.253247	0.0865801	0.25974	0.0865801	0.261905	n.a.	n.a.	0.208299	0.770035
Raggedness, r	1000	0.143052	0	0	0.826446	0	0.826446	0	0.826446	n.a.	n.a.	0.677686	0.894
WS_focal
Tajima's D, TD	1000	-0.122826	-0.216339	-1.47034	1.51283	-1.70264	1.87021	-1.90906	2.43027	n.a.	n.a.	0.417021	0.725
Ramos-Onsins and Rozas's R2	1000	0.115404	0.111455	0.0696609	0.176102	0.0636613	0.185244	0.054445	0.203665	n.a.	n.a.	0.136873	0.749
Raggedness, r	1000	0.0798995	0.0610329	0.0203796	0.206608	0.0170795	0.254457	0.0110444	0.413567	n.a.	n.a.	0.437629	0.997
WS_north
Tajima's D, TD	1000	-0.080577	-0.154755	-1.48619	1.45054	-1.75965	1.73235	-2.1358	2.26925	n.a.	n.a.	0.76509	0.82
Ramos-Onsins and Rozas's R2	1000	0.130294	0.126918	0.0840845	0.186002	0.0781122	0.196684	0.0680528	0.217666	n.a.	n.a.	0.161774	0.832
Raggedness, r	1000	0.070355	0.0551247	0.0186735	0.176655	0.0154649	0.219807	0.0122109	0.342449	n.a.	n.a.	0.076009	0.689
WS_robustus
Tajima's D, TD	423	-0.0358166	0.014992	-1.40085	1.46364	-1.40085	1.46364	-1.56222	1.84427	n.a.	n.a.	-1.11173	0.356974
Ramos-Onsins and Rozas's R2	423	0.244251	0.233333	0.177778	0.3	0.174359	0.3	0.174359	0.3	n.a.	n.a.	0.3	1
Raggedness, r	1000	0.170544	0	0	0.64	0	0.64	0	0.64	n.a.	n.a.	0.4	0.79
WS_south
Tajima's D, TD	997	-0.11151	-0.185445	-1.39601	1.32483	-1.45848	1.58987	-1.51719	2.00722	n.a.	n.a.	1.35765	0.957874
Ramos-Onsins and Rozas's R2	997	0.2022	0.198722	0.125399	0.297744	0.115663	0.315923	0.0908514	0.339108	n.a.	n.a.	0.266667	0.890672
Raggedness, r	1000	0.172618	0.146667	0.0533333	0.404444	0.0444444	0.448889	0.0266667	0.564444	n.a.	n.a.	0.786667	0.998

## Sheet: Mismatch
WS_barbosae			WS_focal			WS_north			WS_robustus			WS_south
Differences	Freq. Obs.	Freq. Exp.	Differences	Freq. Obs.	Freq. Exp.	Differences	Freq. Obs.	Freq. Exp.	Differences	Freq. Obs.	Freq. Exp.	Differences	Freq. Obs.	Freq. Exp.
0	0.90909	0.91667	0	0.46591	0.18397	0	0.12381	0.13583	0	0.80000	0.83333	0	0.46667	0.08982
1	0.09091	0.07639	1	0.05682	0.15013	1	0.00476	0.11738	1	0.20000	0.13889	1	0.00000	0.08175
2	0.00000	0.00637	2	0.00000	0.12251	2	0.09524	0.10144	2	0.00000	0.02315	2	0.00000	0.07441
3	0.00000	0.00053	3	0.00000	0.09997	3	0.08095	0.08766	3	0.00000	0.00386	3	0.00000	0.06773
4	0.00000	4e-05	4	0.00000	0.08158	4	0.05714	0.07575	4	0.00000	0.00064	4	0.00000	0.06164
5	0.00000	0	5	0.00000	0.06657	5	0.02857	0.06546	5	0.00000	0.00011	5	0.00000	0.05611
6	0.00000	0	6	0.00000	0.05432	6	0.00952	0.05657	6	0.00000	2e-05	6	0.00000	0.05107
7	0.00000	0	7	0.00000	0.04433	7	0.13333	0.04889	7	0.00000	0	7	0.00000	0.04648
8	0.00000	0	8	0.00000	0.03617	8	0.04762	0.04225	8	0.00000	0	8	0.00000	0.04231
9	0.00000	0	9	0.39773	0.02952	9	0.18571	0.03651	9	0.00000	0	9	0.00000	0.03851
10	0.00000	0	10	0.07576	0.02409	10	0.12381	0.03155	10	0.00000	0	10	0.00000	0.03505
11	0.00000	0	11	0.00379	0.01966	11	0.05714	0.02726	11	0.00000	0	11	0.00000	0.0319
12	0.00000	0	12	0.00000	0.01604	12	0.04286	0.02356	12	0.00000	0	12	0.00000	0.02903
13	0.00000	0	13	0.00000	0.01309	13	0.00476	0.02036	13	0.00000	0	13	0.00000	0.02643
14	0.00000	0	14	0.00000	0.01068	14	0.00476	0.01759	14	0.00000	0	14	0.00000	0.02405
15	0.00000	0	15	0.00000	0.00872	15	0.00000	0.0152	15	0.00000	0	15	0.00000	0.02189
16	0.00000	0	16	0.00000	0.00711	16	0.00000	0.01314	16	0.00000	0	16	0.00000	0.01993
17	0.00000	0	17	0.00000	0.0058	17	0.00000	0.01135	17	0.00000	0	17	0.00000	0.01814
18	0.00000	0	18	0.00000	0.00474	18	0.00000	0.00981	18	0.00000	0	18	0.00000	0.01651
19	0.00000	0	19	0.00000	0.00386	19	0.00000	0.00848	19	0.00000	0	19	0.53333	0.01502
20	0.00000	0	20	0.00000	0.00315	20	0.00000	0.00733	20	0.00000	0	20	0.00000	0.01367
			21	0.00000	0.00257	21	0.00000	0.00633
						22	0.00000	0.00547
						23	0.00000	0.00473
						24	0.00000	0.00409
