# Supplementary material for: Species diversity and phylogeography of the Australoheros autrani group (Teleostei, Cichlidae) in eastern Brazil
Source: Ichthyol Res. 2022 Sep 27;70(3):378–85. doi: 10.1007/s10228-022-00888-9 (PMC10293369; doi:10.1007/s10228-022-00888-9)
Supplement: Supplementary file 3 — Supplementary file3 ESM S3 Taxonomic decisions based on the combined results of the WP and CBB within the UMPSAD-clade (XLSX 10 KB) [file 10228_2022_888_MOESM3_ESM.xlsx]

## Sheet: Supplementary file3
Taxonomic remarks based on the combined results of the WP and CBB within the UMPSAD-clade.
Species name	Status
Australoheros barbosae Ottoni & Costa, 2008	Valid – possible senior synonym
Australoheros macacuensis Ottoni & Costa, 2008	Valid
Australoheros mattosi Ottoni, 2012	Possible junior synonym of Australoheros robustus
Australoheros paraibae Ottoni & Costa, 2008	Possible junior synonym of Australoheros barbosae
Australoheros robustus Ottoni & Costa, 2008	Valid – possible senior synonym
Australoheros tavaresi Ottoni, 2012	Possible junior synonym of Australoheros barbosae
Australoheros montanus Ottoni, 2012	Valid - this species was not included in the analyses here conducted since we were unable to produce sequences from its proposed distribution in its original description, especially from its type locality. However, its morphological diagnosis is valid. This species is tentatively included within this clade due to the presence of conspicuous metallic blue or green blotches in the anal-fin base (so…
